# Supplementary material for: Identification and validation of biomarkers in gastric cancer-associated membranous nephropathy: Insights from comprehensive bioinformatics analysis and machine learning
Source: Front Immunol. 2025 Oct 8;16:1630836. doi: 10.3389/fimmu.2025.1630836 (PMC12540328; doi:10.3389/fimmu.2025.1630836)
Supplement: Supplementary file 1 [file DataSheet1.csv]

name	selected	shared name	Type
PAX8-AS1	false	PAX8-AS1	lncRNA
RP11-34P13.7	false	RP11-34P13.7	lncRNA
RP11-374A4.1	false	RP11-374A4.1	lncRNA
LVCAT1	false	LVCAT1	lncRNA
GRM7-AS1	false	GRM7-AS1	lncRNA
LINC00869	false	LINC00869	lncRNA
RP11-394A14.4	false	RP11-394A14.4	lncRNA
GNG12-AS1	false	GNG12-AS1	lncRNA
CTD-3138B18.5	false	CTD-3138B18.5	lncRNA
HCG22	false	HCG22	lncRNA
RP11-483P21.6	false	RP11-483P21.6	lncRNA
RP11-223P11.3	false	RP11-223P11.3	lncRNA
VPS9D1-AS1	false	VPS9D1-AS1	lncRNA
SNHG14	false	SNHG14	lncRNA
RP11-186N15.3	false	RP11-186N15.3	lncRNA
AC015849.16	false	AC015849.16	lncRNA
LINC01423	false	LINC01423	lncRNA
AC006019.3	false	AC006019.3	lncRNA
RP11-369C8.1	false	RP11-369C8.1	lncRNA
MCF2L-AS1	false	MCF2L-AS1	lncRNA
LINC01106	false	LINC01106	lncRNA
LINC00173	false	LINC00173	lncRNA
PCBP3-OT1	false	PCBP3-OT1	lncRNA
RP11-780K2.1	false	RP11-780K2.1	lncRNA
RP11-94C24.13	false	RP11-94C24.13	lncRNA
LINC01165	false	LINC01165	lncRNA
RP3-470B24.5	false	RP3-470B24.5	lncRNA
AATBC	false	AATBC	lncRNA
CTD-2292P10.2	false	CTD-2292P10.2	lncRNA
LINC00969	false	LINC00969	lncRNA
RP11-394A14.2	false	RP11-394A14.2	lncRNA
AP001476.4	false	AP001476.4	lncRNA
LA16c-306A4.2	false	LA16c-306A4.2	lncRNA
RP4-539M6.22	false	RP4-539M6.22	lncRNA
CTC-459F4.1	false	CTC-459F4.1	lncRNA
RP11-229P13.22	false	RP11-229P13.22	lncRNA
LINC01070	false	LINC01070	lncRNA
RP11-326C3.14	false	RP11-326C3.14	lncRNA
LINC01043	false	LINC01043	lncRNA
RP11-13K12.1	false	RP11-13K12.1	lncRNA
RP11-326C3.10	false	RP11-326C3.10	lncRNA
hsa-let-7a-5p	false	hsa-let-7a-5p	miRNA
hsa-miR-340-5p	false	hsa-miR-340-5p	miRNA
hsa-miR-106a-5p	false	hsa-miR-106a-5p	miRNA
hsa-miR-767-5p	false	hsa-miR-767-5p	miRNA
COL10A1	false	COL10A1	mRNA
hsa-miR-545-3p	false	hsa-miR-545-3p	miRNA
hsa-miR-15a-5p	false	hsa-miR-15a-5p	miRNA
hsa-miR-34a-5p	false	hsa-miR-34a-5p	miRNA
hsa-miR-654-5p	false	hsa-miR-654-5p	miRNA
hsa-miR-1-3p	false	hsa-miR-1-3p	miRNA
hsa-miR-625-5p	false	hsa-miR-625-5p	miRNA
hsa-miR-338-3p	false	hsa-miR-338-3p	miRNA
hsa-miR-323a-5p	false	hsa-miR-323a-5p	miRNA
hsa-miR-576-5p	false	hsa-miR-576-5p	miRNA
BMP2	false	BMP2	mRNA
hsa-miR-193a-3p	false	hsa-miR-193a-3p	miRNA
CCND1	false	CCND1	mRNA
