# Supplementary material for: Identification and validation of biomarkers in gastric cancer-associated membranous nephropathy: Insights from comprehensive bioinformatics analysis and machine learning
Source: Front Immunol. 2025 Oct 8;16:1630836. doi: 10.3389/fimmu.2025.1630836 (PMC12540328; doi:10.3389/fimmu.2025.1630836)
Supplement: Supplementary file 3 [file Table1.xls]

ID	Description	RichFactor	FoldEnrichment	zScore	pvalue	p.adjust	qvalue	geneID	Count
1-NITROPYRENE	1-NITROPYRENE	0.0128205128205128	62.9711538461538	13.6086279524467	6.61378528835626e-06	0.0017989495984329	0.000222780136028842	CCND1/CEBPD/BMP2	3
Monoisoamyl-2,3-dimercaptosuccinate	Monoisoamyl-2,3-dimercaptosuccinate	0.0571428571428571	280.671428571429	23.6311217592124	1.84567240046195e-05	0.00251011446462825	0.000310850088498854	CCND1/BMP2	2
lactacystin	lactacystin	0.0408163265306122	200.479591836735	19.9505003217765	3.64444842932578e-05	0.00330429990925538	0.000409201227152369	CCND1/CEBPD	2
triclosan	triclosan	0.0246913580246914	121.277777777778	15.4788979718456	0.000100190022681923	0.00500319169980546	0.00061959030338148	CCND1/BMP2	2
Electrocorundum	Electrocorundum	0.0240963855421687	118.355421686747	15.2889103688836	0.000105216129093013	0.00500319169980546	0.00061959030338148	BMP2/COL10A1	2
Lead(II) acetate	Lead(II) acetate	0.0235294117647059	115.570588235294	15.1056401856877	0.000110364522789826	0.00500319169980546	0.00061959030338148	CCND1/BMP2	2
1,9-Pyrazoloanthrone	1,9-Pyrazoloanthrone	0.0108695652173913	53.3885869565217	10.188350145232	0.000516976109969367	0.0179786080200748	0.00222645300558202	CCND1/CEBPD	2
ciglitazone	ciglitazone	0.0105263157894737	51.7026315789474	10.0214951121508	0.000551111064621152	0.0179786080200748	0.00222645300558202	CCND1/CEBPD	2
FENRETINIDE	FENRETINIDE	0.00858369098712446	42.1609442060086	9.01921902789709	0.000827165108242914	0.0179786080200748	0.00222645300558202	CCND1/BMP2	2
TPEN	TPEN	0.00790513833992095	38.8280632411067	8.64179238873326	0.000974261597844183	0.0179786080200748	0.00222645300558202	CCND1/CEBPD	2
LITHIUM CHLORIDE	LITHIUM CHLORIDE	0.00749063670411985	36.7921348314607	8.40290598075626	0.00108425532793388	0.0179786080200748	0.00222645300558202	CCND1/CEBPD	2
Zinc sulfate	Zinc sulfate	0.00696864111498258	34.2282229965157	8.0920497742563	0.0012513886623429	0.0179786080200748	0.00222645300558202	CCND1/CEBPD	2
diethylstilbestrol	diethylstilbestrol	0.00666666666666667	32.745	7.90664609718437	0.0013663129707378	0.0179786080200748	0.00222645300558202	CCND1/CEBPD	2
Fulvestrant	Fulvestrant	0.00625	30.6984375	7.64345166841081	0.00155275681061516	0.0179786080200748	0.00222645300558202	CCND1/BMP2	2
liothyronine	liothyronine	0.0062111801242236	30.5077639751553	7.61846791280707	0.00157204208855112	0.0179786080200748	0.00222645300558202	CCND1/BMP2	2
simvastatin	simvastatin	0.00558659217877095	27.4399441340782	7.20460785330237	0.00193902142388839	0.0179786080200748	0.00222645300558202	CCND1/BMP2	2
2,4-THIAZOLIDINEDIONE	2,4-THIAZOLIDINEDIONE	0.1	491.175	22.1246670929311	0.0020345356008693	0.0179786080200748	0.00222645300558202	CCND1	1
4-Nitroquinoline N-oxide	4-Nitroquinoline N-oxide	0.1	491.175	22.1246670929311	0.0020345356008693	0.0179786080200748	0.00222645300558202	CCND1	1
Baicalin	Baicalin	0.1	491.175	22.1246670929311	0.0020345356008693	0.0179786080200748	0.00222645300558202	CCND1	1
delta-Tocotrienol	delta-Tocotrienol	0.1	491.175	22.1246670929311	0.0020345356008693	0.0179786080200748	0.00222645300558202	CCND1	1
Pasireotide	Pasireotide	0.1	491.175	22.1246670929311	0.0020345356008693	0.0179786080200748	0.00222645300558202	BMP2	1
CHEMBL380598	CHEMBL380598	0.0909090909090909	446.522727272727	21.091275834734	0.00223781827427116	0.0179786080200748	0.00222645300558202	CCND1	1
L-mimosine	L-mimosine	0.0909090909090909	446.522727272727	21.091275834734	0.00223781827427116	0.0179786080200748	0.00222645300558202	CCND1	1
NICKEL CHLORIDE	NICKEL CHLORIDE	0.00498753117206983	24.497506234414	6.78401619919676	0.00242635247339233	0.0179786080200748	0.00222645300558202	CCND1/CEBPD	2
gamma-Tocopherol	gamma-Tocopherol	0.0833333333333333	409.3125	20.1897528653003	0.00244106989002335	0.0179786080200748	0.00222645300558202	CCND1	1
Netoglitazone	Netoglitazone	0.0833333333333333	409.3125	20.1897528653003	0.00244106989002335	0.0179786080200748	0.00222645300558202	CCND1	1
Thymoquinone	Thymoquinone	0.0833333333333333	409.3125	20.1897528653003	0.00244106989002335	0.0179786080200748	0.00222645300558202	CCND1	1
1H-Pyrrole-2,5-dione, 3,4-bis(4-methoxyphenyl)-	1H-Pyrrole-2,5-dione, 3,4-bis(4-methoxyphenyl)-	0.0769230769230769	377.826923076923	19.3942220739111	0.002644290451288	0.0179786080200748	0.00222645300558202	CCND1	1
1H-Pyrrole-2,5-dione, 3,4-diphenyl-	1H-Pyrrole-2,5-dione, 3,4-diphenyl-	0.0769230769230769	377.826923076923	19.3942220739111	0.002644290451288	0.0179786080200748	0.00222645300558202	CCND1	1
4-(2-Aminoethyl)benzenesulfonyl fluoride	4-(2-Aminoethyl)benzenesulfonyl fluoride	0.0769230769230769	377.826923076923	19.3942220739111	0.002644290451288	0.0179786080200748	0.00222645300558202	BMP2	1
AGN-PC-00BUNE	AGN-PC-00BUNE	0.0769230769230769	377.826923076923	19.3942220739111	0.002644290451288	0.0179786080200748	0.00222645300558202	CCND1	1
Penconazole	Penconazole	0.0769230769230769	377.826923076923	19.3942220739111	0.002644290451288	0.0179786080200748	0.00222645300558202	CCND1	1
Tipifarnib	Tipifarnib	0.0714285714285714	350.839285714286	18.6854008645152	0.00284747996122969	0.0179786080200748	0.00222645300558202	CCND1	1
Calpain inhibitor I	Calpain inhibitor I	0.0666666666666667	327.45	18.0485861580775	0.00305063842301145	0.0179786080200748	0.00222645300558202	CCND1	1
Carboxyamidotriazole	Carboxyamidotriazole	0.0666666666666667	327.45	18.0485861580775	0.00305063842301145	0.0179786080200748	0.00222645300558202	CCND1	1
Zoledronic acid	Zoledronic acid	0.00432900432900433	21.262987012987	6.28936369338415	0.00320827195263569	0.0179786080200748	0.00222645300558202	CCND1/BMP2	2
Brassinolide	Brassinolide	0.0625	306.984375	17.4723446162476	0.00325376583979542	0.0179786080200748	0.00222645300558202	CCND1	1
Fenhexamid	Fenhexamid	0.0625	306.984375	17.4723446162476	0.00325376583979542	0.0179786080200748	0.00222645300558202	CCND1	1
NVP-AEW541	NVP-AEW541	0.0588235294117647	288.926470588235	16.9476334275361	0.00345686221474539	0.0179786080200748	0.00222645300558202	CCND1	1
Rimonabant hydrochloride	Rimonabant hydrochloride	0.0588235294117647	288.926470588235	16.9476334275361	0.00345686221474539	0.0179786080200748	0.00222645300558202	CCND1	1
HC toxin	HC toxin	0.0041407867494824	20.3385093167702	6.14068239333392	0.00350182697523523	0.0179786080200748	0.00222645300558202	CCND1/CEBPD	2
Phorbol 12-myristate 13-acetate	Phorbol 12-myristate 13-acetate	0.0041407867494824	20.3385093167702	6.14068239333392	0.00350182697523523	0.0179786080200748	0.00222645300558202	CCND1/BMP2	2
Manumycin A	Manumycin A	0.0555555555555556	272.875	16.4671937946182	0.00365992755102362	0.0179786080200748	0.00222645300558202	CCND1	1
Mevastatin	Mevastatin	0.0555555555555556	272.875	16.4671937946182	0.00365992755102362	0.0179786080200748	0.00222645300558202	BMP2	1
NPPB	NPPB	0.0555555555555556	272.875	16.4671937946182	0.00365992755102362	0.0179786080200748	0.00222645300558202	CCND1	1
Oligomycin	Oligomycin	0.0555555555555556	272.875	16.4671937946182	0.00365992755102362	0.0179786080200748	0.00222645300558202	CCND1	1
Tylophorine	Tylophorine	0.0555555555555556	272.875	16.4671937946182	0.00365992755102362	0.0179786080200748	0.00222645300558202	CCND1	1
1,1,2,2,3,3-hexabromocyclododecane	1,1,2,2,3,3-hexabromocyclododecane	0.0526315789473684	258.513157894737	16.0251224859602	0.00386296185179291	0.0179786080200748	0.00222645300558202	CCND1	1
7-hydroxycoumarin	7-hydroxycoumarin	0.0526315789473684	258.513157894737	16.0251224859602	0.00386296185179291	0.0179786080200748	0.00222645300558202	CCND1	1
clobenpropit	clobenpropit	0.0526315789473684	258.513157894737	16.0251224859602	0.00386296185179291	0.0179786080200748	0.00222645300558202	CCND1	1
kn-93	kn-93	0.0526315789473684	258.513157894737	16.0251224859602	0.00386296185179291	0.0179786080200748	0.00222645300558202	CCND1	1
KU-55933	KU-55933	0.0526315789473684	258.513157894737	16.0251224859602	0.00386296185179291	0.0179786080200748	0.00222645300558202	CCND1	1
Rubitecan	Rubitecan	0.0526315789473684	258.513157894737	16.0251224859602	0.00386296185179291	0.0179786080200748	0.00222645300558202	CCND1	1
estradiol valerate	estradiol valerate	0.05	245.5875	15.6165627932546	0.00406596512021506	0.0179786080200748	0.00222645300558202	CCND1	1
Nimbolide	Nimbolide	0.05	245.5875	15.6165627932546	0.00406596512021506	0.0179786080200748	0.00222645300558202	CCND1	1
ZERANOL	ZERANOL	0.05	245.5875	15.6165627932546	0.00406596512021506	0.0179786080200748	0.00222645300558202	CCND1	1
BORON	BORON	0.0476190476190476	233.892857142857	15.2374774591725	0.00426893735945266	0.0179786080200748	0.00222645300558202	CCND1	1
Cdk9 Inhibitor II	Cdk9 Inhibitor II	0.0476190476190476	233.892857142857	15.2374774591725	0.00426893735945266	0.0179786080200748	0.00222645300558202	CCND1	1
DIOSGENIN	DIOSGENIN	0.0476190476190476	233.892857142857	15.2374774591725	0.00426893735945266	0.0179786080200748	0.00222645300558202	CCND1	1
NVP-BEZ235	NVP-BEZ235	0.0476190476190476	233.892857142857	15.2374774591725	0.00426893735945266	0.0179786080200748	0.00222645300558202	CCND1	1
urethane	urethane	0.0476190476190476	233.892857142857	15.2374774591725	0.00426893735945266	0.0179786080200748	0.00222645300558202	CCND1	1
362-05-0	362-05-0	0.0454545454545455	223.261363636364	14.8844790602487	0.00447187857266795	0.0179786080200748	0.00222645300558202	CCND1	1
mercaptopurine	mercaptopurine	0.0454545454545455	223.261363636364	14.8844790602487	0.00447187857266795	0.0179786080200748	0.00222645300558202	CCND1	1
1,3,5[10]-Estratriene-3,4,17 beta-triol	1,3,5[10]-Estratriene-3,4,17 beta-triol	0.0434782608695652	213.554347826087	14.5547014181337	0.00467478876302263	0.0179786080200748	0.00222645300558202	CCND1	1
Butyl 4-hydroxybenzoate	Butyl 4-hydroxybenzoate	0.0434782608695652	213.554347826087	14.5547014181337	0.00467478876302263	0.0179786080200748	0.00222645300558202	CCND1	1
Dutasteride	Dutasteride	0.0434782608695652	213.554347826087	14.5547014181337	0.00467478876302263	0.0179786080200748	0.00222645300558202	CCND1	1
Octreotide	Octreotide	0.0434782608695652	213.554347826087	14.5547014181337	0.00467478876302263	0.0179786080200748	0.00222645300558202	BMP2	1
Cryptolepine	Cryptolepine	0.0416666666666667	204.65625	14.2457008036071	0.0048776679336785	0.0179786080200748	0.00222645300558202	CCND1	1
ferulic acid	ferulic acid	0.0416666666666667	204.65625	14.2457008036071	0.0048776679336785	0.0179786080200748	0.00222645300558202	CCND1	1
2,2',4,5,5'-PENTACHLOROBIPHENYL	2,2',4,5,5'-PENTACHLOROBIPHENYL	0.04	196.47	13.9553791047157	0.00508051608779669	0.0179786080200748	0.00222645300558202	CCND1	1
3-aminobenzamide	3-aminobenzamide	0.04	196.47	13.9553791047157	0.00508051608779669	0.0179786080200748	0.00222645300558202	CCND1	1
5-hydroxy-1-(4-hydroxy-3-methoxyphenyl)decan-3-one	5-hydroxy-1-(4-hydroxy-3-methoxyphenyl)decan-3-one	0.04	196.47	13.9553791047157	0.00508051608779669	0.0179786080200748	0.00222645300558202	CCND1	1
apicidin	apicidin	0.04	196.47	13.9553791047157	0.00508051608779669	0.0179786080200748	0.00222645300558202	CCND1	1
Fludioxonil	Fludioxonil	0.04	196.47	13.9553791047157	0.00508051608779669	0.0179786080200748	0.00222645300558202	CCND1	1
Pomalidomide	Pomalidomide	0.04	196.47	13.9553791047157	0.00508051608779669	0.0179786080200748	0.00222645300558202	CEBPD	1
TAUROCHOLIC ACID	TAUROCHOLIC ACID	0.04	196.47	13.9553791047157	0.00508051608779669	0.0179786080200748	0.00222645300558202	CCND1	1
2,4-DIHYDROXYBENZOPHENONE	2,4-DIHYDROXYBENZOPHENONE	0.0384615384615385	188.913461538462	13.6819234119467	0.00528333322853902	0.0179786080200748	0.00222645300558202	CCND1	1
Anacardic acid C15:3	Anacardic acid C15:3	0.0384615384615385	188.913461538462	13.6819234119467	0.00528333322853902	0.0179786080200748	0.00222645300558202	CCND1	1
Tryptanthrin	Tryptanthrin	0.0384615384615385	188.913461538462	13.6819234119467	0.00528333322853902	0.0179786080200748	0.00222645300558202	CCND1	1
2,6,9,9-tetramethylcycloundeca-2,6,10-trien-1-one	2,6,9,9-tetramethylcycloundeca-2,6,10-trien-1-one	0.037037037037037	181.916666666667	13.4237580294548	0.00548611935906695	0.0179786080200748	0.00222645300558202	CCND1	1
Acitretin	Acitretin	0.037037037037037	181.916666666667	13.4237580294548	0.00548611935906695	0.0179786080200748	0.00222645300558202	CCND1	1
Lonafarnib	Lonafarnib	0.037037037037037	181.916666666667	13.4237580294548	0.00548611935906695	0.0179786080200748	0.00222645300558202	CCND1	1
Wogonin	Wogonin	0.037037037037037	181.916666666667	13.4237580294548	0.00548611935906695	0.0179786080200748	0.00222645300558202	CCND1	1
amodiaquine	amodiaquine	0.0357142857142857	175.419642857143	13.1795060005458	0.00568887448254118	0.0182043983441318	0.00225441465562004	CCND1	1
Chinomethionate	Chinomethionate	0.0357142857142857	175.419642857143	13.1795060005458	0.00568887448254118	0.0182043983441318	0.00225441465562004	CEBPD	1
calyculin A	calyculin A	0.0344827586206897	169.370689655172	12.947957995563	0.00589159860212274	0.0182103956792885	0.00225515735966421	CCND1	1
phosphatidylcholines	phosphatidylcholines	0.0344827586206897	169.370689655172	12.947957995563	0.00589159860212274	0.0182103956792885	0.00225515735966421	CCND1	1
roscovitine	roscovitine	0.0344827586206897	169.370689655172	12.947957995563	0.00589159860212274	0.0182103956792885	0.00225515735966421	CCND1	1
1'-Acetoxychavicol acetate	1'-Acetoxychavicol acetate	0.0333333333333333	163.725	12.7280469530367	0.00609429172097231	0.0184183038678274	0.00228090450375572	CCND1	1
phenylbutazone	phenylbutazone	0.0333333333333333	163.725	12.7280469530367	0.00609429172097231	0.0184183038678274	0.00228090450375572	CCND1	1
Evodiamine	Evodiamine	0.032258064516129	158.443548387097	12.5188272575833	0.00629695384225049	0.0188073096978732	0.00232907860035582	CCND1	1
141-05-9	141-05-9	0.03125	153.4921875	12.3194575255051	0.00649958496911796	0.0188073096978732	0.00232907860035582	CCND1	1
7-Hydroxystaurosporine	7-Hydroxystaurosporine	0.03125	153.4921875	12.3194575255051	0.00649958496911796	0.0188073096978732	0.00232907860035582	CCND1	1
Clofarabine	Clofarabine	0.03125	153.4921875	12.3194575255051	0.00649958496911796	0.0188073096978732	0.00232907860035582	CCND1	1
Promegestone	Promegestone	0.0303030303030303	148.840909090909	12.1291862818742	0.00670218510473464	0.0189527797729519	0.0023470934703346	CCND1	1
dichlorvos	dichlorvos	0.0294117647058824	144.463235294118	11.9473399720896	0.00690475425226122	0.0189527797729519	0.0023470934703346	CCND1	1
MANCOZEB	MANCOZEB	0.0294117647058824	144.463235294118	11.9473399720896	0.00690475425226122	0.0189527797729519	0.0023470934703346	CCND1	1
ML-7	ML-7	0.0294117647058824	144.463235294118	11.9473399720896	0.00690475425226122	0.0189527797729519	0.0023470934703346	CCND1	1
Pemetrexed	Pemetrexed	0.0294117647058824	144.463235294118	11.9473399720896	0.00690475425226122	0.0189527797729519	0.0023470934703346	CCND1	1
Entinostat	Entinostat	0.0285714285714286	140.335714285714	11.7733128711487	0.00710729241485697	0.0189527797729519	0.0023470934703346	CCND1	1
Pregna-4,17(20)-diene-3,16-dione	Pregna-4,17(20)-diene-3,16-dione	0.0285714285714286	140.335714285714	11.7733128711487	0.00710729241485697	0.0189527797729519	0.0023470934703346	CCND1	1
Stannic fluoride	Stannic fluoride	0.0285714285714286	140.335714285714	11.7733128711487	0.00710729241485697	0.0189527797729519	0.0023470934703346	BMP2	1
Destruxin B	Destruxin B	0.0277777777777778	136.4375	11.606558545528	0.0073097995956819	0.0193035484468493	0.00239053231539929	CCND1	1
Selenium methyl cysteine	Selenium methyl cysteine	0.027027027027027	132.75	11.4465825930103	0.00751227579789571	0.0196474905483426	0.00243312576450063	CCND1	1
diazoxide	diazoxide	0.0263157894736842	129.256578947368	11.2929364403803	0.00771472102465809	0.0199848011305429	0.00247489797282265	CCND1	1
Temsirolimus	Temsirolimus	0.0256410256410256	125.942307692308	11.1452120215136	0.00791713527912818	0.0203156678860648	0.00251587218403279	CCND1	1
Glycitein	Glycitein	0.025	122.79375	11.0030371918754	0.00811951856446469	0.0204491578660592	0.00253240345090517	CCND1	1
SB 415286	SB 415286	0.025	122.79375	11.0030371918754	0.00811951856446469	0.0204491578660592	0.00253240345090517	CCND1	1
nicardipine	nicardipine	0.024390243902439	119.798780487805	10.8660717619511	0.00832187088382741	0.0207665034899179	0.00257170321856569	CCND1	1
Acteoside	Acteoside	0.0238095238095238	116.946428571429	10.7340040532384	0.00852419224037448	0.0208881107151519	0.00258676293686092	CCND1	1
amlodipine	amlodipine	0.0238095238095238	116.946428571429	10.7340040532384	0.00852419224037448	0.0208881107151519	0.00258676293686092	CCND1	1
Andrographolide	Andrographolide	0.0232558139534884	114.226744186047	10.6065478973386	0.00872648263726539	0.0210053387374884	0.00260128033900785	CCND1	1
Cleland's reagent	Cleland's reagent	0.0232558139534884	114.226744186047	10.6065478973386	0.00872648263726539	0.0210053387374884	0.00260128033900785	CCND1	1
Org-2058	Org-2058	0.0222222222222222	109.15	10.3644377014833	0.00913097056470991	0.0217861753824657	0.00269797837553755	CEBPD	1
2-[6-fluoro-2-methyl-3-[(4-methylsulfonylphenyl)methylidene]inden-1-yl]acetic acid	2-[6-fluoro-2-methyl-3-[(4-methylsulfonylphenyl)methylidene]inden-1-yl]acetic acid	0.0217391304347826	106.777173913043	10.2493168289163	0.00933316810158058	0.0218846700312924	0.00271017585526841	CCND1	1
4-tert-Octylphenol	4-tert-Octylphenol	0.0217391304347826	106.777173913043	10.2493168289163	0.00933316810158058	0.0218846700312924	0.00271017585526841	CCND1	1
dibutyl phthalate	dibutyl phthalate	0.0212765957446809	104.505319148936	10.1378700330315	0.00953533469142787	0.0221676156928921	0.00274521556568324	CCND1	1
hydrochloric acid	hydrochloric acid	0.0208333333333333	102.328125	10.0299051460039	0.00973747033740935	0.0224456943370792	0.00277965254948349	CCND1	1
indirubin deriv. 7a	indirubin deriv. 7a	0.0204081632653061	100.239795918367	9.9252437914695	0.0099395750426825	0.0225297034300803	0.00279005615233193	CCND1	1
Ursolic acid	Ursolic acid	0.0204081632653061	100.239795918367	9.9252437914695	0.0099395750426825	0.0225297034300803	0.00279005615233193	CCND1	1
EMBELIN	EMBELIN	0.02	98.235	9.82372013725371	0.0101416488104052	0.0226108891510674	0.0028001101115873	CCND1	1
NAPROXEN	NAPROXEN	0.02	98.235	9.82372013725371	0.0101416488104052	0.0226108891510674	0.0028001101115873	CCND1	1
MK 886	MK 886	0.0196078431372549	96.3088235294118	9.72517978326565	0.0103436916437345	0.0226893881217402	0.00280983134634553	CCND1	1
OLEANOLIC ACID	OLEANOLIC ACID	0.0196078431372549	96.3088235294118	9.72517978326565	0.0103436916437345	0.0226893881217402	0.00280983134634553	CCND1	1
Zebularine	Zebularine	0.0192307692307692	94.4567307692308	9.62947876757994	0.0105457035458283	0.0229100046365417	0.00283715227697111	CCND1	1
ETHACRYNIC ACID	ETHACRYNIC ACID	0.0188679245283019	92.6745283018868	9.53648267614285	0.010747684519843	0.0229100046365417	0.00283715227697111	CCND1	1
AR-A014418	AR-A014418	0.0185185185185185	90.9583333333333	9.44606584357158	0.0109496345689354	0.0229100046365417	0.00283715227697111	CCND1	1
dl-Thioctic acid	dl-Thioctic acid	0.0185185185185185	90.9583333333333	9.44606584357158	0.0109496345689354	0.0229100046365417	0.00283715227697111	CCND1	1
Indole-3-carbinol	Indole-3-carbinol	0.0185185185185185	90.9583333333333	9.44606584357158	0.0109496345689354	0.0229100046365417	0.00283715227697111	CCND1	1
p,p'-DDE	p,p'-DDE	0.0185185185185185	90.9583333333333	9.44606584357158	0.0109496345689354	0.0229100046365417	0.00283715227697111	CCND1	1
IN1152	IN1152	0.0181818181818182	89.3045454545454	9.35811063423188	0.0111515536962628	0.0231543710334616	0.00286741436946893	CCND1	1
methoxychlor	methoxychlor	0.0178571428571429	87.7098214285714	9.27250679423453	0.0113534419049814	0.0232190691590598	0.00287542652124579	CCND1	1
Tanespimycin	Tanespimycin	0.0178571428571429	87.7098214285714	9.27250679423453	0.0113534419049814	0.0232190691590598	0.00287542652124579	CCND1	1
3-Butylidenephthalide	3-Butylidenephthalide	0.0172413793103448	84.6853448275862	9.10794565991859	0.011757125579218	0.0235712067093125	0.00291903488660216	CCND1	1
Alvocidib	Alvocidib	0.0172413793103448	84.6853448275862	9.10794565991859	0.011757125579218	0.0235712067093125	0.00291903488660216	CCND1	1
Caffeic acid phenethyl ester	Caffeic acid phenethyl ester	0.0169491525423729	83.25	9.02879977215565	0.0119589210510482	0.0235712067093125	0.00291903488660216	CCND1	1
GW9662	GW9662	0.0169491525423729	83.25	9.02879977215565	0.0119589210510482	0.0235712067093125	0.00291903488660216	CCND1	1
Tyrphostin B42	Tyrphostin B42	0.0169491525423729	83.25	9.02879977215565	0.0119589210510482	0.0235712067093125	0.00291903488660216	CCND1	1
endosulfan	endosulfan	0.0166666666666667	81.8625	8.9516271511851	0.0121606856168944	0.0236264749128235	0.00292587924617009	CCND1	1
TTNPB	TTNPB	0.0166666666666667	81.8625	8.9516271511851	0.0121606856168944	0.0236264749128235	0.00292587924617009	CCND1	1
Nickelous acetate	Nickelous acetate	0.0163934426229508	80.5204918032787	8.8763467003506	0.0123624192799122	0.0236801270713811	0.00293252347633203	CEBPD	1
Pterostilbene	Pterostilbene	0.0163934426229508	80.5204918032787	8.8763467003506	0.0123624192799122	0.0236801270713811	0.00293252347633203	CCND1	1
Chromium(III) oxide	Chromium(III) oxide	0.0161290322580645	79.2217741935484	8.80288191708721	0.0125641220432575	0.0238981901801821	0.00295952819568819	BMP2	1
Ethidium	Ethidium	0.0158730158730159	77.9642857142857	8.73116056355295	0.0127657939100856	0.0241131662746061	0.00298615062224224	CCND1	1
FCCP	FCCP	0.015625	76.74609375	8.66111436567252	0.0129674348835516	0.024287045482167	0.00300768365104235	CCND1	1
DL-Mevalonic acid	DL-Mevalonic acid	0.0153846153846154	75.5653846153846	8.59267873774115	0.0131690449668108	0.024287045482167	0.00300768365104235	BMP2	1
VANADIUM PENTOXIDE	VANADIUM PENTOXIDE	0.0153846153846154	75.5653846153846	8.59267873774115	0.0131690449668108	0.024287045482167	0.00300768365104235	BMP2	1
h-89	h-89	0.0151515151515152	74.4204545454545	8.52579253006192	0.0133706241630182	0.024287045482167	0.00300768365104235	CCND1	1
acetone	acetone	0.0149253731343284	73.3097014925373	8.4603977973737	0.0135721724753286	0.024287045482167	0.00300768365104235	CCND1	1
Calcium phosphate	Calcium phosphate	0.0149253731343284	73.3097014925373	8.4603977973737	0.0135721724753286	0.024287045482167	0.00300768365104235	BMP2	1
Chromium(II) chloride	Chromium(II) chloride	0.0149253731343284	73.3097014925373	8.4603977973737	0.0135721724753286	0.024287045482167	0.00300768365104235	BMP2	1
Masoprocol	Masoprocol	0.0149253731343284	73.3097014925373	8.4603977973737	0.0135721724753286	0.024287045482167	0.00300768365104235	CCND1	1
Fludarabine	Fludarabine	0.0140845070422535	69.1795774647887	8.2126754151335	0.0143780569486892	0.025560990131003	0.00316544769424186	CCND1	1
Lapatinib	Lapatinib	0.0135135135135135	66.375	8.04011056165639	0.0149821461773518	0.0261227164117929	0.00323501132034587	CCND1	1
letrozole	letrozole	0.0135135135135135	66.375	8.04011056165639	0.0149821461773518	0.0261227164117929	0.00323501132034587	CCND1	1
ns-398	ns-398	0.0135135135135135	66.375	8.04011056165639	0.0149821461773518	0.0261227164117929	0.00323501132034587	CCND1	1
Everolimus	Everolimus	0.0133333333333333	65.49	7.98488309829318	0.015183447532039	0.0263050810746154	0.00325759517951894	CCND1	1
reserpine	reserpine	0.0128205128205128	62.9711538461538	7.82556538237574	0.0157871664756458	0.0271779068441498	0.00336568505809904	CCND1	1
baicalein	baicalein	0.0126582278481013	62.1740506329114	7.77446873179584	0.0159883444272071	0.0273511300893102	0.00338713685316536	CCND1	1
NSC94017	NSC94017	0.0121951219512195	59.8993902439024	7.62677538164716	0.0165916932371036	0.0281952309344884	0.00349166946557132	CCND1	1
bay 11-7082	bay 11-7082	0.0120481927710843	59.1777108433735	7.57931584043392	0.0167927478359821	0.0281952309344884	0.00349166946557132	CCND1	1
nimesulide	nimesulide	0.0120481927710843	59.1777108433735	7.57931584043392	0.0167927478359821	0.0281952309344884	0.00349166946557132	CCND1	1
Spectrum_001666	Spectrum_001666	0.0119047619047619	58.4732142857143	7.53269805414727	0.0169937716045699	0.0283577047634541	0.00351179006358565	CCND1	1
Idocyklin	Idocyklin	0.0117647058823529	57.7852941176471	7.48689723943813	0.0171947645460195	0.0285181460763251	0.00353165895682044	BMP2	1
rottlerin	rottlerin	0.0116279069767442	57.1133720930233	7.44188962370777	0.0173957266634829	0.0286765918331354	0.00355128072236971	CCND1	1
Palbociclib	Palbociclib	0.0114942528735632	56.4568965517241	7.39765239269955	0.0175966579601113	0.0288150946156142	0.00356843276973551	CCND1	1
isoflupredone	isoflupredone	0.0113636363636364	55.8153409090909	7.35416364137474	0.0177975584390558	0.0288150946156142	0.00356843276973551	CEBPD	1
Pingyangmycin	Pingyangmycin	0.0113636363636364	55.8153409090909	7.35416364137474	0.0177975584390558	0.0288150946156142	0.00356843276973551	BMP2	1
Octa-2,4,6-trienoic acid	Octa-2,4,6-trienoic acid	0.0112359550561798	55.188202247191	7.31140232783179	0.0179984281034685	0.0289678842848724	0.00358735409100587	CCND1	1
Heparitin	Heparitin	0.0111111111111111	54.575	7.2693482300488	0.0181992669565001	0.0291188271304001	0.00360604670345513	BMP2	1
ciprofloxacin	ciprofloxacin	0.010989010989011	53.9752747252747	7.2279819052469	0.0184000750013011	0.0292679555576252	0.00362451462013934	CEBPD	1
Diallyl trisulfide	Diallyl trisulfide	0.0108695652173913	53.3885869565217	7.18728465168893	0.0186008522410223	0.0294153012183608	0.00364276176078771	CCND1	1
Deguelin	Deguelin	0.010752688172043	52.8145161290323	7.14723847274285	0.0188015986788151	0.029560895032588	0.00366079195450006	CCND1	1
furazolidone	furazolidone	0.0106382978723404	52.2526595744681	7.10782604305275	0.0190023143178294	0.0297047672094804	0.00367860894235052	CCND1	1
budesonide	budesonide	0.0103092783505155	50.6365979381443	6.9932274086055	0.0196042764737038	0.0302636199671723	0.0037478167142009	CEBPD	1
Chlorophenothane	Chlorophenothane	0.0102040816326531	50.1198979591837	6.95618907017585	0.0198048689491054	0.0302636199671723	0.0037478167142009	CCND1	1
fenofibrate	fenofibrate	0.0102040816326531	50.1198979591837	6.95618907017585	0.0198048689491054	0.0302636199671723	0.0037478167142009	CCND1	1
lamivudine	lamivudine	0.0102040816326531	50.1198979591837	6.95618907017585	0.0198048689491054	0.0302636199671723	0.0037478167142009	CCND1	1
ACMC-20mvek	ACMC-20mvek	0.01	49.1175	6.88376689990467	0.0202059615539729	0.0307040309646963	0.00380235677581378	BMP2	1
fluoxetine	fluoxetine	0.0099009900990099	48.6311881188119	6.84835573682685	0.0204064616897371	0.030836430997825	0.00381875306474613	CCND1	1
3,3'-Diindolylmethane	3,3'-Diindolylmethane	0.00961538461538462	47.2283653846154	6.74516764403821	0.021007777468142	0.0315696987366553	0.00390956021506568	CCND1	1
Pinosylvin	Pinosylvin	0.00952380952380952	46.7785714285714	6.71174639433352	0.0212081545284767	0.03169570347113	0.00392516451654861	CCND1	1
TITANIUM	TITANIUM	0.00917431192660551	45.0619266055046	6.58263593469835	0.0220093551914435	0.0327133585359161	0.00405118991156855	BMP2	1
etynodiol	etynodiol	0.00892857142857143	43.8549107142857	6.49031918545387	0.0226099328195212	0.03324271203735	0.00411674452474923	CEBPD	1
ritonavir	ritonavir	0.00892857142857143	43.8549107142857	6.49031918545387	0.0226099328195212	0.03324271203735	0.00411674452474923	CCND1	1
fluticasone	fluticasone	0.0087719298245614	43.0855263157895	6.4307832307602	0.0230101642049079	0.0336492723856717	0.00416709255550114	CEBPD	1
phenytoin	phenytoin	0.00862068965517241	42.3426724137931	6.37277313175696	0.0234102726596689	0.033870181720372	0.00419444974865288	CCND1	1
tetracycline	tetracycline	0.00862068965517241	42.3426724137931	6.37277313175696	0.0234102726596689	0.033870181720372	0.00419444974865288	BMP2	1
Nandrolone phenpropionate	Nandrolone phenpropionate	0.00840336134453781	41.2752100840336	6.28847833686628	0.0240102049019577	0.0344772402032425	0.0042696272697514	BMP2	1
Ethylene dimethacrylate	Ethylene dimethacrylate	0.00833333333333333	40.93125	6.26107523692517	0.0242101208780122	0.0344772402032425	0.0042696272697514	BMP2	1
hexachlorophene	hexachlorophene	0.00833333333333333	40.93125	6.26107523692517	0.0242101208780122	0.0344772402032425	0.0042696272697514	CCND1	1
nicotinic acid	nicotinic acid	0.008	39.294	6.12895937124697	0.0252092401145425	0.0357130901622686	0.0044226737043057	CEBPD	1
mometasone	mometasone	0.00793650793650794	38.9821428571429	6.10347066995621	0.0254089718551191	0.0358095354642094	0.00443461739494853	CEBPD	1
alvespimycin	alvespimycin	0.0072463768115942	35.5923913043478	5.81923346196334	0.0278033594388732	0.038584253915171	0.00477823577896855	CCND1	1
berberine	berberine	0.0072463768115942	35.5923913043478	5.81923346196334	0.0278033594388732	0.038584253915171	0.00477823577896855	CCND1	1
ursodiol	ursodiol	0.0072463768115942	35.5923913043478	5.81923346196334	0.0278033594388732	0.038584253915171	0.00477823577896855	CCND1	1
Deacetylchitin	Deacetylchitin	0.00699300699300699	34.3479020979021	5.71133782803312	0.0287997176904107	0.0397640772172168	0.0049243439278287	BMP2	1
635-65-4	635-65-4	0.00684931506849315	33.6421232876712	5.6492337455588	0.0293971649186543	0.0403839841306766	0.0050011125858423	CCND1	1
daidzein	daidzein	0.00675675675675676	33.1875	5.60886635032479	0.0297953099054037	0.0407252477098985	0.0050433743293992	CCND1	1
lindane	lindane	0.00671140939597315	32.9647651006711	5.58898283313822	0.0299943364585794	0.040792297583668	0.00505167771933969	CCND1	1
hydroxyurea	hydroxyurea	0.00662251655629139	32.5281456953642	5.54979960327902	0.0303922977002411	0.0411278854451024	0.00509323658762878	CCND1	1
Erlotinib	Erlotinib	0.00649350649350649	31.8944805194805	5.4924368632561	0.0309890099481247	0.0417277757717323	0.00516752641136003	CCND1	1
lovastatin	lovastatin	0.00636942675159236	31.2850318471338	5.43669661344345	0.0315854467338553	0.0423213867566928	0.00524103860763998	CCND1	1
Cyperquat	Cyperquat	0.00628930817610063	30.8915094339623	5.40040001844814	0.0319829182650171	0.0426438910200228	0.00528097721610189	CCND1	1
(+)-chelidonine	(+)-chelidonine	0.00625	30.6984375	5.38250270409225	0.0321816081422207	0.0426994995838246	0.00528786372555103	CEBPD	1
ACRYLAMIDE	ACRYLAMIDE	0.00588235294117647	28.8926470588235	5.21214293726546	0.0341668250886172	0.0451134777869121	0.00558680839466403	CCND1	1
14-Deoxy-11,12-didehydroandrographolide	14-Deoxy-11,12-didehydroandrographolide	0.00581395348837209	28.5566860465116	5.1798315410832	0.0345635016973349	0.0454167751771744	0.00562436844299373	CCND1	1
O,P'-DDT	O,P'-DDT	0.00561797752808989	27.5941011235955	5.0861205746758	0.0357527984142308	0.0465299577448363	0.00576222386932957	CCND1	1
Velcade(Bortezomib)	Velcade(Bortezomib)	0.00561797752808989	27.5941011235955	5.0861205746758	0.0357527984142308	0.0465299577448363	0.00576222386932957	CCND1	1
17-Hydroxyandrostan-3-one	17-Hydroxyandrostan-3-one	0.00549450549450549	26.9876373626374	5.02618471439601	0.0365450522187469	0.0473345438261865	0.00586186301253084	CCND1	1
ZEARALENONE	ZEARALENONE	0.00543478260869565	26.6942934782609	4.99693681198407	0.0369409959942567	0.0476206204286153	0.00589729045555607	CEBPD	1
CROTONALDEHYDE	CROTONALDEHYDE	0.00540540540540541	26.55	4.98248720098693	0.0371389221113004	0.0476499378031779	0.00590092109017683	CCND1	1
Erythorbic acid	Erythorbic acid	0.0053475935828877	26.2660427807487	4.95392890526429	0.0375346828196439	0.0479316137415171	0.005935803559321	BMP2	1
ibuprofen	ibuprofen	0.00529100529100529	25.9880952380952	4.92581517428907	0.0379303215145642	0.0482105021119695	0.00597034081881975	CCND1	1
Acid red 87	Acid red 87	0.00518134715025907	25.449481865285	4.87087535180867	0.0387212329644547	0.0485353703517589	0.00601057217978439	BMP2	1
retinol	retinol	0.00518134715025907	25.449481865285	4.87087535180867	0.0387212329644547	0.0485353703517589	0.00601057217978439	CCND1	1
Simvastatin and niacin	Simvastatin and niacin	0.00518134715025907	25.449481865285	4.87087535180867	0.0387212329644547	0.0485353703517589	0.00601057217978439	BMP2	1
thalidomide	thalidomide	0.00515463917525773	25.3182989690722	4.85740060014571	0.0389188846077231	0.0485593422628472	0.00601354083750429	CCND1	1
MANGANESE CHLORIDE	MANGANESE CHLORIDE	0.00510204081632653	25.0599489795918	4.83075406509943	0.0393140964531543	0.0486526968480055	0.00602510177684278	CEBPD	1
Bisulfite	Bisulfite	0.00505050505050505	24.8068181818182	4.80450300463327	0.0397091863980045	0.0486526968480055	0.00602510177684278	BMP2	1
Cube root extract	Cube root extract	0.00505050505050505	24.8068181818182	4.80450300463327	0.0397091863980045	0.0486526968480055	0.00602510177684278	CCND1	1
L-cysteine	L-cysteine	0.00505050505050505	24.8068181818182	4.80450300463327	0.0397091863980045	0.0486526968480055	0.00602510177684278	CCND1	1
Vitamin D3	Vitamin D3	0.00490196078431373	24.0772058823529	4.72802568777673	0.0408937250797429	0.0498793418013007	0.0061770082726069	BMP2	1
